# Supplementary material for: Enhanced Inhibition of Drug-Resistant Escherichia coli by Tetracycline Hydrochloride-Loaded Multipore Mesoporous Silica Nanoparticles
Source: Molecules. 2022 Feb 11;27(4):1218. doi: 10.3390/molecules27041218 (PMC8877189; doi:10.3390/molecules27041218)
Supplement: Supplementary file 1 [file molecules-27-01218-s001.zip]

Archive with 1 entries (1 files):
- molecules-1579487-supplementary.pdf
